# Supplementary material for: Exploring protocol bias in airway microbiome studies: one versus two PCR steps and 16S rRNA gene region V3 V4 versus V4
Source: BMC Genomics. 2021 Jan 4;22:3. doi: 10.1186/s12864-020-07252-z (PMC7784388; doi:10.1186/s12864-020-07252-z)
Supplement: Supplementary file 2 — Additional file 2: Table S1. The table presents an overview of the sequence count per ASV obtained after V3 V4 sequencing of mock community sample HM-783D following setup 1. [file 12864_2020_7252_MOESM2_ESM.xlsx]

## Sheet: Ark1
Mock Community HM-783D, Sample ID MKOLS1848, Setup 1 (I)
Mock Community Member (L6)	QIIME 2 lowest classification level	ASV	Sequence Count	Relative Abundance %	L6 Relative Abundance %
Escherichia	f__Enterobacteriaceae	ffc36e27c82042664a16bcd4d380b286	35542	27.6779	27.6779
Staphylococcus	f__Staphylococcaceae; g__Staphylococcus	5497318e515a8c328a68f95975d9c7d4	29124	22.6799	29.0165
	f__Staphylococcaceae; g__Staphylococcus	908e9b387f6b9ce7d3f794e658fba37e	5133	3.99726
	f__Staphylococcaceae; g__Staphylococcus	04be702b895fe5ed0568344daf564276	3004	2.33933
Streptococcus	f__Streptococcaceae; g__Streptococcus; s__	ef5af48ec2b6c023c5de28c59cb08a40	32219	25.0901	28.5119
	f__Streptococcaceae; g__Streptococcus; s__agalactiae	c3a3a503752209bc052b3995236b079f	4377	3.40853
	f__Streptococcaceae; g__Streptococcus	a3725fbb7f4a76528d54dd283e88cad8	13	0.0101236
	f__Streptococcaceae; g__Streptococcus	2a025812c0b5b9ce4c6dab4c692bed7d	4	0.00311495
Rhodobacter	f__Rhodobacteraceae; g__Rhodobacter; s__sphaeroides	332b70897316f7f62b81dfc53f41ca52	7676	5.97759	5.97759
Bacillus	f__Bacillaceae; g__Bacillus	8cb24777cb48dde0aac60dfeca125d10	4343	3.38206	3.38206
Clostridium	f__Clostridiaceae; g__Clostridium; s__butyricum	318669d5d926e9b81ca6911da00a14ea	2577	2.00681	2.18436
	f__Clostridiaceae; g__Clostridium; s__butyricum	88a3a8e95e3605bd051054f937cde102	228	0.177552
Pseudomonas	f__Pseudomonadaceae	052ba7abaeaa968c4f79e3f97d1f0a2f	1850	1.44066	1.44066
Helicobacter	f__Helicobacteraceae; g__Helicobacter; s__pylori	e8de9432f2ada1078a2fda56ba92675a	464	0.361334	0.361334
Neisseria	f__Neisseriaceae; g__Neisseria; s__cinerea	f71e5aacd4c976a1833958c2870b1d8b	306	0.238294	0.238294
Listeria	f__Listeriaceae; g__Listeria	b77b151f7481fd080bedbf415e736539	430	0.334857	0.334857
Lactobacillus	f__Lactobacillaceae; g__Lactobacillus; s__	9b23053de8f4269fe6b5ce286dfbef3c	279	0.217268	0.217268
Acinetobacter	f__Moraxellaceae; g__Acinetobacter; s__guillouiae	c49cc7c2c45bd7a87913453e515ea14f	416	0.323955	0.323955
Propionibacterium	f__Propionibacteriaceae; g__Propionibacterium; s__acnes	b02a8d33d018119dedb2db15db887bfd	166	0.12927	0.12927
Bacteroides	f__Bacteroidaceae; g__Bacteroides; s__	b6635d67cb594473ddba9f8cfba5d13d	26	0.0202472	0.0202472
Deinococcus	f__Deinococcaceae; g__Deinococcus; s__	e4c0868fdefcdf2037ab5f7a071e4cc7	21	0.0163535	0.0163535
Enterococcus	f__Enterococcaceae; g__Enterococcus; s__	892a20bbdc3ce599dc0c5d9f0866c352	34	0.0264771	0.0264771
Actinomyces	f__Actinomycetaceae; g__Actinomyces; s__	c42488aff4cc842bf285a401dba39cc4	8	0.0062299	0.0062299
Other	p__OD1; c__; o__; f__; g__; s__	3be770f858d48a8c64d91c71fd000951	111	0.0864398	0.134722
	p__OD1; c__; o__; f__; g__; s__	787efccde8e499d021ddb015a190b3b0	16	0.0124598
	f__Comamonadaceae; g__Curvibacter; s__	9e44fc82a0d6ac6109dac3dc4f1a3409	25	0.0194684
	f__Oxalobacteraceae; g__Ralstonia; s__	d026ba8391312cd4726993268770b541	21	0.0163535
			128413	100	100
Mock Community HM-783D, Sample ID MKOLS1946, Setup 1 (II)
Mock Community Member (L6)	QIIME 2 lowest classification level	ASV	Sequence Count	Relative Abundance %	L6 Relative Abundance %
Escherichia	f__Enterobacteriaceae	ffc36e27c82042664a16bcd4d380b286	26321	23.9917	23.9917
Staphylococcus	f__Staphylococcaceae; g__Staphylococcus	5497318e515a8c328a68f95975d9c7d4	24930	22.7238	29.2683
	f__Staphylococcaceae; g__Staphylococcus	908e9b387f6b9ce7d3f794e658fba37e	4529	4.12819
	f__Staphylococcaceae; g__Staphylococcus	04be702b895fe5ed0568344daf564276	2651	2.41639
Streptococcus	f__Streptococcaceae; g__Streptococcus; s__	ef5af48ec2b6c023c5de28c59cb08a40	26478	24.1348	27.3906
	f__Streptococcaceae; g__Streptococcus; s__agalactiae	c3a3a503752209bc052b3995236b079f	3549	3.23492
	f__Streptococcaceae; g__Streptococcus	a3725fbb7f4a76528d54dd283e88cad8	23	0.0209646
Rhodobacter	f__Rhodobacteraceae; g__Rhodobacter; s__sphaeroides	332b70897316f7f62b81dfc53f41ca52	10448	9.52338	9.52338
Bacillus	f__Bacillaceae; g__Bacillus	8cb24777cb48dde0aac60dfeca125d10	3142	2.86394	2.86394
Clostridium	f__Clostridiaceae; g__Clostridium; s__butyricum	318669d5d926e9b81ca6911da00a14ea	3333	3.03804	3.27594
	f__Clostridiaceae; g__Clostridium; s__butyricum	88a3a8e95e3605bd051054f937cde102	261	0.237902
Pseudomonas	f__Pseudomonadaceae	052ba7abaeaa968c4f79e3f97d1f0a2f	1842	1.67899	1.67899
Helicobacter	f__Helicobacteraceae; g__Helicobacter; s__pylori	e8de9432f2ada1078a2fda56ba92675a	534	0.486742	0.486742
Neisseria	f__Neisseriaceae; g__Neisseria; s__cinerea	f71e5aacd4c976a1833958c2870b1d8b	339	0.308999	0.308999
Listeria	f__Listeriaceae; g__Listeria	b77b151f7481fd080bedbf415e736539	357	0.325406	0.325406
Lactobacillus	f__Lactobacillaceae; g__Lactobacillus; s__	9b23053de8f4269fe6b5ce286dfbef3c	218	0.198707	0.198707
Acinetobacter	f__Moraxellaceae; g__Acinetobacter; s__guillouiae	c49cc7c2c45bd7a87913453e515ea14f	319	0.290769	0.290769
Propionibacterium	f__Propionibacteriaceae; g__Propionibacterium; s__acnes	b02a8d33d018119dedb2db15db887bfd	240	0.218761	0.218761
Bacteroides	NA	NA	0	0	0
Deinococcus	f__Deinococcaceae; g__Deinococcus; s__	e4c0868fdefcdf2037ab5f7a071e4cc7	39	0.0355486	0.0355486
Enterococcus	f__Enterococcaceae; g__Enterococcus; s__	892a20bbdc3ce599dc0c5d9f0866c352	23	0.0209646	0.0209646
Actinomyces	f__Actinomycetaceae; g__Actinomyces; s__	c42488aff4cc842bf285a401dba39cc4	7	0.00638052	0.00638052
Other	p__OD1; c__; o__; f__; g__; s__	3be770f858d48a8c64d91c71fd000951	108	0.0984422	0.114849
	p__OD1; c__; o__; f__; g__; s__	787efccde8e499d021ddb015a190b3b0	18	0.016407
			109709	100	100
Mock Community HM-783D, Sample ID MKOLS2042, Setup 1 (III)
Mock Community Member (L6)	QIIME 2 lowest classification level	ASV	Sequence Count	Relative Abundance %	L6 Relative Abundance %
Escherichia	f__Enterobacteriaceae	ffc36e27c82042664a16bcd4d380b286	27844	25.2	25.2
Staphylococcus	f__Staphylococcaceae; g__Staphylococcus	5497318e515a8c328a68f95975d9c7d4	25520	23.0967	29.6637
	f__Staphylococcaceae; g__Staphylococcus	908e9b387f6b9ce7d3f794e658fba37e	4622	4.18311
	f__Staphylococcaceae; g__Staphylococcus	04be702b895fe5ed0568344daf564276	2634	2.38388
Streptococcus	f__Streptococcaceae; g__Streptococcus; s__	ef5af48ec2b6c023c5de28c59cb08a40	26375	23.8705	27.0291
	f__Streptococcaceae; g__Streptococcus; s__agalactiae	c3a3a503752209bc052b3995236b079f	3454	3.12602
	f__Streptococcaceae; g__Streptococcus	a3725fbb7f4a76528d54dd283e88cad8	36	0.0325815
Rhodobacter	f__Rhodobacteraceae; g__Rhodobacter; s__sphaeroides	332b70897316f7f62b81dfc53f41ca52	10200	9.23144	9.23144
Bacillus	f__Bacillaceae; g__Bacillus	8cb24777cb48dde0aac60dfeca125d10	3257	2.94772	2.94772
Clostridium	f__Clostridiaceae; g__Clostridium; s__butyricum	318669d5d926e9b81ca6911da00a14ea	2250	2.03635	2.19201
	f__Clostridiaceae; g__Clostridium; s__butyricum	88a3a8e95e3605bd051054f937cde102	172	0.155667
Pseudomonas	f__Pseudomonadaceae	052ba7abaeaa968c4f79e3f97d1f0a2f	1939	1.75488	1.75488
Helicobacter	f__Helicobacteraceae; g__Helicobacter; s__pylori	e8de9432f2ada1078a2fda56ba92675a	489	0.442566	0.442566
Neisseria	f__Neisseriaceae; g__Neisseria; s__cinerea	f71e5aacd4c976a1833958c2870b1d8b	327	0.295949	0.295949
Listeria	f__Listeriaceae; g__Listeria	b77b151f7481fd080bedbf415e736539	337	0.304999	0.304999
Lactobacillus	f__Lactobacillaceae; g__Lactobacillus; s__	9b23053de8f4269fe6b5ce286dfbef3c	258	0.233501	0.233501
Acinetobacter	f__Moraxellaceae; g__Acinetobacter; s__guillouiae	c49cc7c2c45bd7a87913453e515ea14f	369	0.333961	0.333961
Propionibacterium	f__Propionibacteriaceae; g__Propionibacterium; s__acnes	b02a8d33d018119dedb2db15db887bfd	203	0.183724	0.183724
Bacteroides	f__Bacteroidaceae; g__Bacteroides; s__	b6635d67cb594473ddba9f8cfba5d13d	38	0.0343916	0.0343916
Deinococcus	f__Deinococcaceae; g__Deinococcus; s__	e4c0868fdefcdf2037ab5f7a071e4cc7	31	0.0280563	0.0280563
Enterococcus	f__Enterococcaceae; g__Enterococcus; s__	892a20bbdc3ce599dc0c5d9f0866c352	28	0.0253412	0.0253412
Actinomyces	NA	NA	0	0	0
Other	p__OD1; c__; o__; f__; g__; s__	3be770f858d48a8c64d91c71fd000951	94	0.085074	0.0986497
	p__OD1; c__; o__; f__; g__; s__	787efccde8e499d021ddb015a190b3b0	11	0.00995547
	p__OD1; c__; o__; f__; g__; s__	35801c031a5311c7d870432585668de7	4	0.00362017
			110492	100	100
Mock Community HM-783D, Sample ID MKOLS2138, Setup 1 (IV)
Mock Community Member (L6)	QIIME 2 lowest classification level	ASV	Sequence Count	Relative Abundance %	L6 Relative Abundance %
Escherichia	f__Enterobacteriaceae	ffc36e27c82042664a16bcd4d380b286	22060	25.9808	26.6521
	f__Enterobacteriaceae	b0728b5f5f391ce7f6f2c7f944a6afcd	570	0.671307
Staphylococcus	f__Staphylococcaceae; g__Staphylococcus	5497318e515a8c328a68f95975d9c7d4	19807	23.3273	30.5574
	f__Staphylococcaceae; g__Staphylococcus	908e9b387f6b9ce7d3f794e658fba37e	3471	4.08791
	f__Staphylococcaceae; g__Staphylococcus	04be702b895fe5ed0568344daf564276	2163	2.54743
	f__Staphylococcaceae; g__Staphylococcus	cafb603c773ad5283866c506359242c7	505	0.594754
Streptococcus	f__Streptococcaceae; g__Streptococcus; s__	ef5af48ec2b6c023c5de28c59cb08a40	18608	21.9152	25.3789
	f__Streptococcaceae; g__Streptococcus; s__agalactiae	c3a3a503752209bc052b3995236b079f	2477	2.91724
	f__Streptococcaceae; g__Streptococcus; s__	6fbbc62750f01a6bd96182337b85b090	464	0.546467
Rhodobacter	f__Rhodobacteraceae; g__Rhodobacter; s__sphaeroides	332b70897316f7f62b81dfc53f41ca52	7404	8.71992	8.93545
	f__Rhodobacteraceae; g__Rhodobacter; s__sphaeroides	c5f93cc01baff5679295e847f9c6b259	183	0.215525
Bacillus	f__Bacillaceae; g__Bacillus	8cb24777cb48dde0aac60dfeca125d10	2417	2.84658	2.84658
Clostridium	f__Clostridiaceae; g__Clostridium; s__butyricum	318669d5d926e9b81ca6911da00a14ea	1491	1.756	1.88319
	f__Clostridiaceae; g__Clostridium; s__butyricum	88a3a8e95e3605bd051054f937cde102	108	0.127195
Pseudomonas	f__Pseudomonadaceae	052ba7abaeaa968c4f79e3f97d1f0a2f	1641	1.93266	1.93266
Helicobacter	f__Helicobacteraceae; g__Helicobacter; s__pylori	e8de9432f2ada1078a2fda56ba92675a	324	0.381585	0.381585
Neisseria	f__Neisseriaceae; g__Neisseria; s__cinerea	f71e5aacd4c976a1833958c2870b1d8b	230	0.270878	0.270878
Listeria	f__Listeriaceae; g__Listeria	b77b151f7481fd080bedbf415e736539	274	0.322698	0.322698
Lactobacillus	f__Lactobacillaceae; g__Lactobacillus; s__	9b23053de8f4269fe6b5ce286dfbef3c	201	0.236724	0.236724
Acinetobacter	f__Moraxellaceae; g__Acinetobacter; s__guillouiae	c49cc7c2c45bd7a87913453e515ea14f	257	0.302677	0.302677
Propionibacterium	f__Propionibacteriaceae; g__Propionibacterium; s__acnes	b02a8d33d018119dedb2db15db887bfd	124	0.146039	0.146039
Bacteroides	f__Bacteroidaceae; g__Bacteroides; s__	b6635d67cb594473ddba9f8cfba5d13d	18	0.0211992	0.0211992
Deinococcus	f__Deinococcaceae; g__Deinococcus; s__	e4c0868fdefcdf2037ab5f7a071e4cc7	19	0.0223769	0.0223769
Enterococcus	f__Enterococcaceae; g__Enterococcus; s__	892a20bbdc3ce599dc0c5d9f0866c352	13	0.0153105	0.0153105
Actinomyces	NA	NA	0	0	0
Other	p__OD1; c__; o__; f__; g__; s__	3be770f858d48a8c64d91c71fd000951	58	0.0683084	0.0942185
	f__Enterobacteriaceae; g__Gluconacetobacter; s__	e8165c825d679874a9c71c16408fbbfd	11	0.012955
	c__ML635J-21; o__; f__; g__; s__	6de3d71f0b5574f91e4569ad3168d64c	11	0.012955
			84909	100	100
