# Supplementary material for: Exploring protocol bias in airway microbiome studies: one versus two PCR steps and 16S rRNA gene region V3 V4 versus V4
Source: BMC Genomics. 2021 Jan 4;22:3. doi: 10.1186/s12864-020-07252-z (PMC7784388; doi:10.1186/s12864-020-07252-z)
Supplement: Supplementary file 3 — Additional file 3: Table S2. The table presents an overview of the sequence count per ASV obtained after V4 sequencing of mock community sample HM-783D following setup 2. [file 12864_2020_7252_MOESM3_ESM.xlsx]

## Sheet: Ark1
Mock Community HM-783D, Sample ID MKOLS2491, Setup 2
Mock Community Member (L6)	QIIME 2 lowest classification level	ASV	Sequence Count	Relative Abundance %	L6 Relative Abundance %
Escherichia	f__Enterobacteriaceae	d46e2205f0c6ecf67b51f83d111c509c	23274	22.5067	22.5396
	f__Enterobacteriaceae	6e39a9f573846663e97117b62fad86f2	34	0.0328791
Staphylococcus	f__Staphylococcaceae; g__Staphylococcus	65d43491988bfe557da4d86a5ba25dae	30851	29.834	29.8784
	f__Staphylococcaceae; g__Staphylococcus	4008f0a6a397740091ad145f78d08e5c	36	0.0348132
	f__Staphylococcaceae; g__Staphylococcus	1776e0004f84ad79443ce2b037c69741	10	0.00967034
Streptococcus	f__Streptococcaceae; g__Streptococcus	e7cfd084265c4df4856ca07b1c9b24ee	24279	23.4786	26.1979
	f__Streptococcaceae; g__Streptococcus; s__agalactiae	e3055f1b3a2ef5ffe239567f02e0e758	2744	2.65354
	f__Streptococcaceae; g__Streptococcus	e3e8d451223353321b8f96c9b2ecc2d8	35	0.0338462
	f__Streptococcaceae; g__Streptococcus	02df8598ac39f1ef54609afb19c8c450	23	0.0222418
	f__Streptococcaceae; g__Streptococcus; s__	5195aa3753b9257988f5339baca424e3	8	0.00773627
	f__Streptococcaceae; g__Streptococcus	2082fcd6d3ed62054d6730e77350f1f8	2	0.00193407
Rhodobacter	f__Rhodobacteraceae; g__Rhodobacter; s__sphaeroides	dffc86cefa76e3e3d93e7eea450e6807	11372	10.9971	10.9971
Bacillus	f__Bacillaceae; g__Bacillus	bdf8a26094624622d68509a87fa75ba7	3261	3.1535	3.1535
Clostridium	f__Clostridiaceae; g__Clostridium; s__butyricum	4e8d7a4662640b90817f015280cf5713	2549	2.46497	2.64
	f__Clostridiaceae; g__Clostridium; s__butyricum	cb97fb83d4c8cc6eccded352a4ca3f8f	181	0.175033
Pseudomonas	f__Pseudomonadaceae; g__Pseudomonas	ff9d93d7b7e46787568f2d241caeaf3b	2194	2.12167	2.12167
Helicobacter	f__Helicobacteraceae; g__Helicobacter; s__pylori	e832be098a5318684958d14305267752	634	0.613099	0.613099
Neisseria	f__Neisseriaceae; g__Neisseria	8224351b2abd16dd4d58c3015ff5e795	449	0.434198	0.434198
Listeria	f__Listeriaceae; g__Listeria	8ae518dbb29595b3f79214be0b589066	380	0.367473	0.367473
Lactobacillus	f__Lactobacillaceae; g__Lactobacillus; s__	0df6c802966e8670279671824da4f10a	357	0.345231	0.345231
Acinetobacter	f__Moraxellaceae; g__Acinetobacter; s__guillouiae	ea403646ed22d679fa4586263d8fc32f	300	0.29011	0.29011
Propionibacterium	f__Propionibacteriaceae; g__Propionibacterium; s__acnes	5a7b179b1b45f0fe2282f260bf073f60	302	0.292044	0.292044
Bacteroides	f__Bacteroidaceae; g__Bacteroides; s__	99deb3c5ecb022ec05609ebd1112a557	45	0.0435165	0.0435165
Deinococcus	f__Deinococcaceae; g__Deinococcus; s__	2385fe1c2dd5a3f83237272a6644088b	28	0.0270769	0.0270769
Enterococcus	f__Enterococcaceae; g__Enterococcus	9908fffab7ed4f3bec44cda2f5084d49	22	0.0212747	0.0212747
Actinomyces	f__Actinomycetaceae; g__Actinomyces; s__	df8456a1abbfb4c8a2c450b44378d4cb	7	0.00676924	0.00676924
Other	p__OD1; c__; o__; f__; g__; s__	4479c551f476e1599cf18a69523c5395	18	0.0174066	0.0309451
	p__OD1	cb68de6534f0baf0aac84a0e027862c9	3	0.0029011
	p__OD1; c__; o__; f__; g__; s__	9cb241738be5cc7ede67aaa803cddf70	2	0.00193407
	f__mitochondria; g__; s	7859d5f3e16e553f08178cb43bf95802	5	0.00483517
	o__Actinomycetales	29f83e66700f19358051530ce2f68e96	4	0.00386814
			103409	100	100
