# Supplementary material for: Exploring protocol bias in airway microbiome studies: one versus two PCR steps and 16S rRNA gene region V3 V4 versus V4
Source: BMC Genomics. 2021 Jan 4;22:3. doi: 10.1186/s12864-020-07252-z (PMC7784388; doi:10.1186/s12864-020-07252-z)
Supplement: Supplementary file 4 — Additional file 4: Table S3. The table presents an overview of the sequence count per ASV obtained after V4 sequencing of mock community sample HM-783D following setup 3. [file 12864_2020_7252_MOESM4_ESM.xlsx]

## Sheet: Ark1
Mock Community HM-783D, Sample ID MKOLS2830, Setup 3
Mock Community Member (L6)	QIIME 2 lowest classification level	ASV	Sequence Count	Relative Abundance %	L6 Relative Abundance %
Escherichia	f__Enterobacteriaceae	d46e2205f0c6ecf67b51f83d111c509c	39507	32.9025	32.9025
Staphylococcus	f__Staphylococcaceae; g__Staphylococcus	65d43491988bfe557da4d86a5ba25dae	29989	24.9756	24.9756
Streptococcus	f__Streptococcaceae; g__Streptococcus	e7cfd084265c4df4856ca07b1c9b24ee	27912	23.2459	25.8126
	f__Streptococcaceae; g__Streptococcus; s__agalactiae	e3055f1b3a2ef5ffe239567f02e0e758	2945	2.45267
	f__Streptococcaceae; g__Streptococcus	06f825b512d903b9230e1a55d87359ee	65	0.0541337
	f__Streptococcaceae; g__Streptococcus; s__	edc9e5c16e40aff1eadce6597940f08f	46	0.03831
	f__Streptococcaceae; g__Streptococcus; s__	fd496fd32dc8c08ade2e8b6c9d8ee13d	26	0.0216535
Rhodobacter	f__Rhodobacteraceae; g__Rhodobacter; s__sphaeroides	dffc86cefa76e3e3d93e7eea450e6807	10534	8.773	8.773
Bacillus	f__Bacillaceae; g__Bacillus	bdf8a26094624622d68509a87fa75ba7	2992	2.49182	2.49182
Pseudomonas	f__Pseudomonadaceae; g__Pseudomonas	ff9d93d7b7e46787568f2d241caeaf3b	2430	2.02377	2.02377
Clostridium	f__Clostridiaceae; g__Clostridium; s__butyricum	4e8d7a4662640b90817f015280cf5713	1923	1.60153	1.69314
	f__Clostridiaceae; g__Clostridium; s__butyricum	cb97fb83d4c8cc6eccded352a4ca3f8f	110	0.0916109
Neisseria	f__Neisseriaceae; g__Neisseria	8224351b2abd16dd4d58c3015ff5e795	442	0.368109	0.385599
	f__Neisseriaceae; g__Neisseria	4f5efd25dacb5d639316e7291ff6ff8b	21	0.0174894
Helicobacter	f__Helicobacteraceae; g__Helicobacter; s__pylori	e832be098a5318684958d14305267752	317	0.264006	0.264006
Listeria	f__Listeriaceae; g__Listeria	8ae518dbb29595b3f79214be0b589066	309	0.257343	0.257343
Lactobacillus	f__Lactobacillaceae; g__Lactobacillus; s__	0df6c802966e8670279671824da4f10a	220	0.183222	0.183222
Acinetobacter	f__Moraxellaceae; g__Acinetobacter; s__guillouiae	ea403646ed22d679fa4586263d8fc32f	144	0.119927	0.119927
Propionibacterium	NA	NA	0	0	0
Bacteroides	f__Bacteroidaceae; g__Bacteroides; s__	99deb3c5ecb022ec05609ebd1112a557	30	0.0249848	0.0249848
Deinococcus	f__Deinococcaceae; g__Deinococcus; s__	2385fe1c2dd5a3f83237272a6644088b	19	0.0158237	0.0158237
Enterococcus	NA	NA	0	0	0
Actinomyces	NA	NA	0	0	0
Other	f__Pasteurellaceae	394eda29c886632f514dd94b58381186	36	0.0299818	0.0766201
	f__Prevotellaceae; g__Prevotella; s__melaninogenica	32f8fd11d2bee278d609a1d4ab767554	36	0.0299818
	f__Veillonellaceae; g__Veillonella; s__parvula	cd9401a6bce4a63af516d06d2a843f9d	20	0.0166565
			120073	100	100
