# Supplementary material for: Exploring protocol bias in airway microbiome studies: one versus two PCR steps and 16S rRNA gene region V3 V4 versus V4
Source: BMC Genomics. 2021 Jan 4;22:3. doi: 10.1186/s12864-020-07252-z (PMC7784388; doi:10.1186/s12864-020-07252-z)
Supplement: Supplementary file 5 — Additional file 5: Table S4. The table presents an overview of the relative abundance of ASVs mapping to Enterobacteriaceae per sample across all sample types and setups. [file 12864_2020_7252_MOESM5_ESM.xlsx]

## Sheet: Ark1
Relative abundance of Enterobacteriaceae per sample for each setup
V3 V4 (Setup 1)																								Average
OW (n=22)
k__Bacteria;p__Proteobacteria;c__Gammaproteobacteria;o__Enterobacteriales;f__Enterobacteriaceae;g__Gluconacetobacter	0	0	0.0130304	0.0154373	0.0244996	0	0.0102098	0.022836	0.00285825	0	0	0.0140113	0.0105065	0	0.015069	0	0.0110603	0.0107157	0	0.00260451	0.0129637	0.0161642	NA	0.00827121
PBAL (n=23)
k__Bacteria;p__Proteobacteria;c__Gammaproteobacteria;o__Enterobacteriales;f__Enterobacteriaceae;g__Gluconacetobacter	0	0	0.127818	2.42808	4.34425	0.731338	2.78887	2.06484	2.92952	0.0896678	0.438397	2.27527	0.449454	0.299671	0.554811	0.126744	0.349565	5.47974	0.131372	3.04601	0.0446563	4.01181	0.0280824	1.42348
PSB (n=23)
k__Bacteria;p__Proteobacteria;c__Gammaproteobacteria;o__Enterobacteriales;f__Enterobacteriaceae;g__Gluconacetobacter	0	0	3.76999	10.5985	52.1584	36.2229	0.171593	0.709586	15.8217	0.535832	0.450442	1.59955	1.50435	0.728731	1.71667	0.481638	0.781172	1.05371	4.49472	0.457199	0.310428	4.86819	6.92057	6.31982
V4 (Setup 2)
OW (n=23)
k__Bacteria;p__Proteobacteria;c__Gammaproteobacteria;o__Enterobacteriales;f__Enterobacteriaceae;__	0.00976679	0.0146749	0	0	0	0.00421643	0.00450674	0.0081103	0.00411831	0.00852257	0	0.00425591	0.0032928	0.00442537	0.0081984	0.0081625	0.0119045	0	0	0	0	0	0	0.00409372
PBAL (n=23)
k__Bacteria;p__Proteobacteria;c__Gammaproteobacteria;o__Enterobacteriales;f__Enterobacteriaceae;__	0.087408	1.01795	1.74501	0.39455	1.17764	1.13653	1.54613	0.111625	0.413245	1.98568	0.353101	0.18206	0.411799	0.115439	0.239933	4.26287	0.082683	1.6993	0.046427	2.01434	0.0215268	0	0	0.828054
PSB (n=23)
k__Bacteria;p__Proteobacteria;c__Gammaproteobacteria;o__Enterobacteriales;f__Enterobacteriaceae;__	1.37842	6.08066	15.1339	62.8731	0.118282	0.346071	18.0076	0.48523	0.493546	0.953755	0.825397	0.452758	0.792683	0.417289	0.429732	0.593871	3.71349	0.244807	0.269267	2.59344	4.11974	0	0	5.23144
V4 (Setup 3)
OW (n=23)
k__Bacteria;p__Proteobacteria;c__Gammaproteobacteria;o__Enterobacteriales;f__Enterobacteriaceae;__	0.0242608	0.0117323	0.0221381	0.0617259	0	0.0103516	0.0132945	0.0234677	0.00819748	0.019502	0	0	0.00569008	0.00805955	0.0235046	0.019879	0.00956789	0.0168398	0	0.0215141	0.00528797	0.00723256	0	0.0135759
PBAL (n=21)
k__Bacteria;p__Proteobacteria;c__Gammaproteobacteria;o__Enterobacteriales;f__Enterobacteriaceae;__	0.201661	3.44409	4.90678	1.08593	4.6618	2.662	0.16848	0.464123	2.475	0.87269	0.699301	0.092613	0.341907	5.41527	0.0890746	3.09666	0.0577667	7.83659	0.0354596	0.3628	0.205104	NA	NA	1.86548
PSB (n=22)
k__Bacteria;p__Proteobacteria;c__Gammaproteobacteria;o__Enterobacteriales;f__Enterobacteriaceae;__	5.37071	19.6596	51.2785	40.3185	0.188778	0.723518	23.1734	0.930996	0.325309	1.54516	0.971548	1.82715	0.401917	0.910033	0.985957	4.25815	0.37465	0.33642	4.62536	6.24635	0.608416	0.0730126	NA	7.50607
